# Supplementary material for: Transcriptomic profiling of the myeloma bone-lining niche reveals BMP signalling inhibition to improve bone disease
Source: Nat Commun. 2019 Oct 4;10:4533. doi: 10.1038/s41467-019-12296-1 (PMC6778199; doi:10.1038/s41467-019-12296-1)
Supplement: Supplementary file 3 — Supplementary Data 1 [file 41467_2019_12296_MOESM3_ESM.xlsx]

## Sheet: Bone genesets
Bone Formation	Bone Loss	Bone Remodelling	BMP signalling	Bone Remodelling BMP supplemented
			pathway
Abl1	2410016O06Rik	Ache	Acvr1	Ache
Actn3	Ache	Acp5	Acvr1b	Acp5
Acvr1	Acp5	Acvr1	Acvr2a	Acvr1
Acvr2a	Acvr1	Adam8	Acvr2b	Acvr1b
Acvr2b	Adam8	Adrb2	Acvrl1	Acvr2a
Adrb2	Adrb2	Ahsg	Bmp1	Acvr2b
Alpl	Ager	Ankh	Bmp15	Acvrl1
Ano6	Ahsg	Atf4	Bmp2	Adam8
Asxl2	Ankh	Atp6ap1	Bmp2k	Adrb2
Atf4	Areg	Atp6v0a4	Bmp4	Ahsg
Atp6ap1	Asxl2	Atp6v1b1	Bmp5	Ankh
Atraid	Atp6ap1	Bmp4	Bmp6	Atf4
Bmp2	Atraid	Calca	Bmp7	Atp6ap1
Bmp4	Axin2	Calcr	Bmp8a	Atp6v0a4
Bmp6	Bcl2	Car2	Bmper	Atp6v1b1
Bmp7	Bcor	Cartpt	Bmpr1a	Bmp1
Bmpr1a	Calca	Casr	Bmpr1b	bmp10
Bmpr1b	Calcr	Cd38	Bmpr2	Bmp15
Bmpr2	Car2	Cdk6	Cer1	Bmp2
Calca	Ccl3	Ceacam1	Cerl	Bmp2k
Cartpt	Ccl5	Cldn18	Cerr1	Bmp3
Casr	Ccr1	Col13a1	Chrdl1	Bmp4
Ccl3	Cdk6	Csf1r	Chrdl2	Bmp5
Cd276	Chrd	Csk	Dand5	Bmp6
Cd38	Cited1	Cthrc1	Eng	Bmp7
Ceacam1	Creb1	Cthrc1	Grem1	Bmp8a
Cebpa	Csf1	Ctnnb1	Id1	Bmper
Cebpb	Csf1r	Ctsk	Id2	Bmpr1a
Cebpd	Ctsk	Ctss	Id3	Bmpr1b
Cldn18	Ctss	Cyp19a1	Nog	Bmpr2
Clec2d	Dcstamp	Dcstamp	Runx2	Calca
Clec2g	Dkk1	Dkk1	Smad1	Calcr
Clec2i	Dkk2	Dkk2	Smad2	Car2
Clec5a	Ecm1	Dlx3	Smad3	Cartpt
Clic1	Efna2	Dlx5	Smad4	Casr
Col10a1	Egfr	Dmp1	Smad5	Cd38
Col13a1	Eif2ak2	Dmp3	Smad6	Cdk6
Col1a1	Enpp1	DsppÊ	Smad7	Ceacam1
Col2a1	Epha2	Efna2	Smad9	Cer1
Csgalnact1	Fam101b	Egfr	Smurf1	Cerl
Csk	Fgf23	Eif2ak2	Smurf2	Cerr1
Cthrc1	Fgfr1	Enpp1	Tnfrsf11b	Chrdl1
Ctnnb1	Flt3l	Epha2	Tnfsf11	Chrdl2
Ctnnbip1	Flt3lg	Fgfr3	Twsg1	Cldn18
Cyp19a1	Fndc3b	Fos		Col13a1
Cyr61	Fos	Fosl1		Csf1r
Ddr2	Fshb	Fosl2		Csk
Dlx3	Gata1	Fshb		Cthrc1
Dlx5	Gdf10	Fshr		Ctnnb1
Dmp1	Gnas	Gja1		Ctsk
Dspp	Gpr68	Gli1		Ctss
Fam20c	Grem1	Gli2		Cyp19a1
Fbn1	Gsk3b	Gpr55		Dand5
Fbn2	Hand2	Grem1		Dcstamp
Fgf18	Hdac4	Gsk3b		Dkk1
Fgf2	Hdac5	Hamp		Dkk2
Fgfr3	Hdac7	Hivep3		Dlx3
Fosl1	Hif1a	Hnf1a		Dlx5
Fosl2	Hivep3	Htr1b		Dmp1
Fshr	Hnf1a	Iapp		Dmp3
Fstl3	Hoxa2	Ifnar1		DsppÊ
Fzd9	Id1	Ifnar2		Efna2
Gata1	Id2	Ifnb1		Egfr
Gdf10	Id3	Ihh		Eif2ak2
Gdf2	Ifng	Il20ra		Eng
Gdpd2	Igfbp5	Il7		Enpp1
Gja1	Il12b	Inpp4b		Epha2
Gli1	Il17a	Inpp5d		Fgfr3
Gli2	Il20	Irf9		Fos
Gli3	Il20ra	Itgav		Fosl1
Gnas	Il23a	Itgb3		Fosl2
Gpm6b	Itgb3	Jun		Fshb
Gpr55	Klf10	Jund		Fshr
Grem1	Limd1	Kl		Gja1
Hamp	Lrp5	Lef1		Gli1
Hdac4	Lrp6	Lep		Gli2
Hdac5	Lrrk1	Lepr		Gpr55
Hey1	Ltbp3	Lgr4		Grem1
Hoxa2	Mc4r	Lrp5		Gsk3b
Hpse	Men1	Lrp6		Hamp
Iapp	Mepe	Lrrk1		Hivep3
Id4	Mgp	Ltbp3		Hnf1a
Ifi204	Mir133a-1	Mapk8		Htr1b
Ifnar1	Mir133a-2	Mc4r		Iapp
Ifnar2	Mir135a-1	Mgp		Id1
Ifnb1	Mir137	Mitf		Id2
Igf1	Mir204	Msx1		Id3
Igf1r	Mir205	Msx2		Ifnar1
Ihh	Mir214	Nbl1		Ifnar2
Il4	Mir217	Ncdn		Ifnb1
Il6	Mir23a	Nf1		Ihh
Il6st	Mir30c-1	Nfatc1		Il20ra
Ilk	Mir30c-2	Nfkb1		Il7
Impad1	Mir338	Notch2		Inpp4b
Inpp4b	Mitf	Nox4		Inpp5d
Inpp5d	Nbl1	Ostf1		Irf9
Inppl1	Nbr1	P2rx7		Itgav
Irf9	Ncdn	Pdk4		Itgb3
Isg15	Nell1	Ppargc1b		Jun
Itgav	Nfatc1	Prg		Jund
Itgb3	Nfe2	Prg1		Kl
Jag1	Nfkb1	Ptger4		Lef1
Jun	Noct	Pth		Lep
Jund	Nog	Pth1r		Lepr
Kl	Notch1	Ptk2b		Lgr4
Lef1	Notch2	Rab3d		Lrp5
Lgr4	Nox4	Rab7		Lrp6
Lilrb3	Ocstamp	Rac1		Lrrk1
Lilrb4	Ostf1	Rac2		Ltbp3
Limd1	Ostn	Rassf2		Mapk8
Lmna	Pdk4	Rela		Mc4r
LOC100909750	Plxnb1	Rps6ka3		Mgp
Lrp5	Ppargc1b	Runx2		Mitf
Lrp6	Ptch1	Runx3		Msx1
Lrrc17	Ptger4	S1pr1		Msx2
Ltf	Pth	Sfrp1		Nbl1
Mafb	Ptk2b	Siglec15		Ncdn
Mapk8	Rela	Slc34a1		Nf1
Mef2c	Rflna	Snai2		Nfatc1
Mef2d	Rflnb	Sost		Nfkb1
Men1	Rorb	Sp7		Notch2
Mia3	Sema4d	Sparc		Nox4
Mir210	Sfrp1	Spp1		Ostf1
Mir3960	Ski	Spp2		P2rx7
Mmp13	Slc9b2	Src		Pdk4
Mmp14	Smad3	Srgn		Ppargc1b
Mmp16	Sost	Stath		Prg
Msx1	Sox2	Suco		Prg1
Msx2	Sox9	Syk		Ptger4
Nab1	Spp1	Syt7		Pth
Nab2	Src	Tcf7l2		Pth1r
Nell1	Srgn	Tfrc		Ptk2b
Nf1	Syk	Tgfb1		Rab3d
Notch1	Tf	Tgfb3		Rab7
Npnt	Tfrc	Tmem64		Rac1
Nppc	Tgfb1	Tnfrsf11a		Rac2
Osr1	Tgfb3	Tnfrsf11b		Rassf2
Osr2	Tmem64	Tnfsf11		Rela
P2rx7	Tnf	Tph1		Rps6ka3
Pdlim7	Tnfsf11	Tpp1		Runx2
Pex7	Tob1	Traf6		Runx3
Phospho1	Tph1	Trf		S1pr1
Pik3r1	Tpp1	Twist1		Sfrp1
Pilrb1	Traf6	Twist2		Siglec15
Pkdcc	Trf	Txlng		Slc34a1
Pla2g4a	Trpm4	Ubash3b		Smad1
Prkd1	Twist1	Vegfa		Smad2
Ptger4	Twist2	Wif1		Smad3
Pth	Twsg1	Wnt16		Smad4
Pth1r	Txlng	Wwp1		Smad5
Pthlh	Ucma	Xdh		Smad6
Rab3d	Wif1			Smad7
Rac1	Wwp1			Smurf1
Rac2	Zfp932			Smurf2
Rassf2				Snai2
Runx2				Sost
Runx3				Sp7
S1pr1				Sparc
S1pr2				Spp1
Satb2				Spp2
Scube2				Src
Scxb				Srgn
Sfrp1				Stath
Sfrp2				Suco
Shh				Syk
Slc34a1				Syt7
Slc8a1				Tcf7l2
Smad1				Tfrc
Smad3				Tgfb1
Smad5				Tgfb3
Snai1				Tmem64
Snai2				Tnfrsf11a
Sox11				Tnfrsf11b
Sox8				Tnfsf11
Sp7				Tph1
Sparc				Tpp1
Suco				Traf6
Syt7				Trf
Tcf7l2				Twist1
Tek				Twist2
Tfap2a				Twsg1
Tgfb1				Txlng
Tgfb3				Ubash3b
Tjp2				Vegfa
Tmem119				Wif1
Tmem178				Wnt16
Tmem178a				Wwp1
Tnfaip3				Xdh
Tnfrsf11b
Tob2
Trp63
Ubash3b
Vegfa
Wnt10b
Wnt16
Wnt4
Wnt7b
Zhx3
