# Supplementary material for: Transcriptomic profiling of the myeloma bone-lining niche reveals BMP signalling inhibition to improve bone disease
Source: Nat Commun. 2019 Oct 4;10:4533. doi: 10.1038/s41467-019-12296-1 (PMC6778199; doi:10.1038/s41467-019-12296-1)
Supplement: Supplementary file 4 — Supplementary Data 2 [file 41467_2019_12296_MOESM4_ESM.xlsx]

## Sheet: Sheet1
Gene sets enriched in LDN-treated Sca1+/ALCAM- BLCs vs LDN-untreated Sca1+/ALCAM- BLCs
Enriched genes: red	Nuclear Receptor transcription pathway	Extracellular Matrix Organisation	Collagen Formation	NCAM1 Interactions
Non-enriched: black
	R-HSA-383280	R-HSA-1474244	R-HSA-1474290	R-HSA-419037
Original gene set size	49	87	58	39
After restricting to dataset	29	63	50	27
Genes expressed in dataset	VDR	COL4A5	COL4A5	COL4A5
in order of enrichment score	ESRRA	COL2A1	COL2A1	COL2A1
	NR6A1	COL9A1	COL9A1	COL9A1
	PPARD	GLT25D1	GLT25D1	COL4A2
	NRBF2	MMP14	COL4A2	COL9A2
	NR2F1	COL4A2	BMP1	ST8SIA4
	NRBP1	BMP1	COL9A2	COL5A1
	NR1H2	COL9A2	COL22A1	COL6A3
	RARA	COL22A1	COL5A1	COL9A3
	RXRB	COL5A1	COL6A3	CACNB3
	PPARG	COL6A3	COL9A3	COL6A1
	NR3C2	COL9A3	ADAMTS14	COL6A2
	RXRA	ADAMTS14	COL27A1	COL4A1
	NR3C1	COL27A1	P4HB	NCAM1
	RORC	P4HB	PLOD3	COL3A1
	NR1D2	PLOD3	COL6A1	COL1A1
	THRB	COL6A1	COL11A2	GFRA1
	ESR1	TIMP2	COL5A3	COL1A2
	NR4A2	COL11A2	COL6A2	CACNA1G
	NR1H3	COL5A3	COL4A1	PRNP
	NR0B2	COL6A2	SERPINH1	ST8SIA2
	NR4A1	COL4A1	PCOLCE	NRTN
	NR2F6	SERPINH1	PLOD1	COL4A3
	AR	PCOLCE	COL12A1	COL4A4
	NR1D1	PLOD1	COL25A1	GFRA2
	RARG	COL12A1	COL3A1	CACNB4
	RORA	COL25A1	COL16A1	COL5A2
	THRA	MMP2	COL7A1
	NR4A3	COL3A1	COL1A1
		MMP13	PPIB
		COL16A1	LEPREL2
		MMP8	COL8A2
		MMP9	COL1A2
		COL7A1	COL8A1
		COL1A1	COL14A1
		PPIB	LEPREL1
		MMP15	COL15A1
		LEPREL2	COL10A1
		COL8A2	ADAMTS3
		COL1A2	COL11A1
		COL8A1	PCOLCE2
		COL14A1	COL24A1
		MMP3	CRTAP
		LEPREL1	COL4A3
		COL15A1	PLOD2
		MMP16	COL13A1
		COL10A1	COL4A4
		TIMP1	ADAMTS2
		FURIN	GLT25D2
		MMP11	COL5A2
		ADAMTS3
		CTSG
		COL11A1
		PCOLCE2
		COL24A1
		CRTAP
		COL4A3
		PLOD2
		COL13A1
		COL4A4
		ADAMTS2
		GLT25D2
		COL5A2
