# Supplementary material for: Transcriptomic profiling of the myeloma bone-lining niche reveals BMP signalling inhibition to improve bone disease
Source: Nat Commun. 2019 Oct 4;10:4533. doi: 10.1038/s41467-019-12296-1 (PMC6778199; doi:10.1038/s41467-019-12296-1)
Supplement: Supplementary file 6 — Source Data [file 41467_2019_12296_MOESM6_ESM.xlsx]

## Sheet: Fig 2H.csv
hBMP6 dose ng/ml	5T-GM1 cells	5T-GM1 cells	5T-GM1 cells	5T-GM1 cells	MM-01 cells	MM-01 cells	MM-01 cells	MM-01 cells	JJN3 cells	JJN3 cells	JJN3 cells	JJN3 cells
0	1	1	1	1	1	1	1	1	1	1	1	1
50	0.836994	0.88418	0.89243	0.898992	0.951059	0.989528	0.964655	1.01179	0.947855	0.964283	0.802367	0.909954
100	0.857932	0.839082	0.828308	0.808553	0.91776	0.971494	0.842817	0.843264	0.912293	0.864051	0.789686	0.795097
200	0.748	0.762167	0.78248	0.769513	0.816031	0.892317	0.855884	0.837443	0.808482	0.797605	0.684776	0.668912
400	0.649049	0.542511	0.672094	0.617894	0.831663	0.857268	0.962498	0.896836	0.755815	0.615597	0.593871	0.441874

## Sheet: Fig 2I.csv
LDN dose nMolar (all treated with hBMP6 300ng/ml)	5T-GM1 cells	5T-GM1 cells	5T-GM1 cells	JJN3 cells	JJN3 cells	JJN3 cells
0	0.62677	0.75564	0.725007	0.548052	0.424093	0.23149
50	1.00438	0.989361	0.974062	0.985925	0.935315	0.793406
100	0.998238	0.990092	0.970389	0.939345	0.930299	0.912969
200	0.994304	1.00006	0.93986	0.937034	0.951941	0.830433
400	1.0159	1.02955	0.960712	0.922663	0.841902	0.630701

## Sheet: Figure S7
Control	+BMP6 30mins	+BMP6 1hr	+LDN 30mins	+LDN 1hr	+BMP6 +LDN 30mins
Order of bands on western blots below is as above in duplicate
	anti-total Smad 1						anti-pSmad-1 and b-actin
Ladder bands from top; 250, 150, 100, 75, 50, 37, 25, 20, 15, 10
